# Supplementary material for: An observational analysis of the impact of indoor residual spraying with non-pyrethroid insecticides on the incidence of malaria in Ségou Region, Mali: 2012–2015
Source: Malar J. 2018 Jan 10;17:19. doi: 10.1186/s12936-017-2168-2 (PMC5761159; doi:10.1186/s12936-017-2168-2)
Supplement: Supplementary file 2 — Additional file 2. The variation seen in IRS impact was similar between years and between active ingredients. CV: Coefficient of Variation. Also included are tabs showing the various model outputs showing the potential impact of having shifted the IRS campaign start dates. [file 12936_2017_2168_MOESM2_ESM.xlsx]

## Sheet: Additional File 2
							Percent Reductions in Incidence
	Bend 2012	Bend 2013	CV		-1			Bend 2012	Bend 2013	CV
SEP	-0.480912	-0.352191	-0.218509				SEP	0.480912	0.352191	0.218509
OCT	-0.376509	-0.335724	-0.0809838				OCT	0.376509	0.335724	0.0809838
NOV	-0.280465	-0.187648	-0.280408				NOV	0.280465	0.187648	0.280408
DEC	-0.34425	-0.386072	-0.0809849				DEC	0.34425	0.386072	0.0809849
JAN	-0.161245	-0.217184	-0.209048				JAN	0.161245	0.217184	0.209048
FEB	-0.05074	-0.271451	-0.968781				FEB	0.05074	0.271451	0.968781
	Bend 2012	Act 2014						Bend 2012	Act 2014
SEP	-0.480912	-0.557794	-0.104675				SEP	0.480912	0.557794	0.104675
OCT	-0.376509	-0.447032	-0.121104				OCT	0.376509	0.447032	0.121104
NOV	-0.280465	0.0964384	-2.89644				NOV	0.280465	-0.0964384	2.89644
DEC	-0.34425	-0.481717	-0.23537				DEC	0.34425	0.481717	0.23537
JAN	-0.161245	-0.209719	-0.184796				JAN	0.161245	0.209719	0.184796
FEB	-0.05074	-0.141379	-0.667207				FEB	0.05074	0.141379	0.667207
